# Supplementary material for: Validation of a commercially available indirect assay for SARS-CoV-2 neutralising antibodies using a pseudotyped virus assay
Source: J Infect. 2021 May;82(5):170–7. doi: 10.1016/j.jinf.2021.03.010 (PMC7979278; doi:10.1016/j.jinf.2021.03.010)
Supplement: Supplementary file 2 [file mmc2.xlsx]

## Sheet: Total Summary Data
	Sample #	Analyser Value	NP Designation	NP Rank	SVN % Neutralisation	SVN Designation	SVN Rank	ND50 (293T/17)	ND50 Rank	ND90 (293T/17)	ND90 Rank	Maximum Reponse (% Luciferase) (293T/17)	Maximum Reponse Rank	95% neutralisation dilution (1:X) (Hela-ACE2)	Normalised mean (RLU)	SD (RLU)	Hela-ACE2 PVN Rank	NP Rank (Positive Only)	SVN Rank (Positive Only)	ND50 Rank (Positive Only)	ND90 Rank (Positive Only)	Maximum Reponse Rank (Positive Only)	Hela-ACE2 PVN Rank (Positive Only)
	1	0.078	Neg	27.5	-33.5087	Neg	30	1.574	26	0.0542145	27	89.0264	11	None	85.8033	69.4118	23
	2	0.078	Neg	27.5	-27.0566	Neg	29	10.01	20	0.966439	23	59.8705	29	None	80.8267	27.7371	22
	3	0.083	Neg	24	-21.8717	Neg	28	0.5262	28	0.352618	26	121.536	26	None	74.2733	42.8298	21
	4	32.3	Pos	10	72.2299	Pos	3	414.3	1	133.409	1	5.45658	27	160	3.61333	5.01176	1	10	3	1	1	10	1
	5	7.43	Pos	15	-19.238	Neg	27	25.91	16	1.83384	17	30.4535	21	10	0.92	0.26	16	15	15	15	14	15	15
	6	0.089	Neg	20	-16.2268	Neg	24	14.1	18	0.372991	25	60.7497	23	None	177.095	209.438	30
	7	0.079	Neg	26	-15.2625	Neg	23	8.304	21	1.04895	21	47.6276	28	None	105.145	39.3081	25
	8	0.108	Neg	16	-19.0892	Neg	26	8.229	22	1.62012	18	62.0965	1	None	146.26	97.6078	29
	9	0.093	Neg	18	12.4855	Neg	14	60.08	11	30.2169	8	28.1832	14	20	0.526667	0.0152753	12
	10	136	Pos	1	50.3003	Pos	5	132	5	30.7459	7	0.553005	30	20	0.496667	0.0550757	11	1	5	5	7	6	11
	11	46.6	Pos	8	30.8281	Pos	11	32.45	14	14.9697	10	16.199	10	20	0.53	0.176918	13	8	11	13	9	13	12
	12	0.085	Neg	23	-3.97543	Neg	16	6.631	23	1.44029	19	75.8549	12	None	113.48	61.8913	27
	13	84.2	Pos	7	52.7302	Pos	4	215.3	4	22.2097	9	0.0299356	16	40	0.826667	0.0378594	8	7	4	4	8	3	8
	14	92.4	Pos	6	45.0631	Pos	8	63.45	10	32.9616	6	1.26334	22	20	0.84	0.115326	15	6	8	10	6	7	14
	15	114	Pos	4	49.7851	Pos	6	123.1	6	37.9683	4	0.043845	20	40	0.793333	0.0602771	7	4	6	6	4	4	7
	16	28.2	Pos	11	21.037	Pos*	12	65.18	9	9.34111	12	9.2513	24	20	0.746667	0.119304	14	11	12	9	11	11	13
	17	0.081	Neg	25	-17.8467	Neg	25	0.006811	29	0.000619484	29	100.19	18	None	103.923	74.2811	24
	18	0.087	Neg	21.5	-11.772	Neg	20	0.5806	27	0.016265	28	87.8787	2	None	73.72	126.457	20
	19	0.091	Neg	19	-10.2237	Neg	19	5.978	24	1.03657	22	60.9926	19	None	39.3867	22.2716	18
	20	0.087	Neg	21.5	-8.59551	Neg	18	2.791	25	0.811647	24	95.4571	17	None	38.2567	36.0741	17
	21	126	Pos	2	75.0758	Pos	1	362.7	2	47.9591	2	0.0234249	15	80	1.38667	0.276827	5	2	1	2	2	1	5
	22	13.7	Pos	13	4.76059	Neg	15	58.48	13	1.30724	20	20.5957	6	40	2.20667	1.87367	10	13	14	12	15	14	10
	23	44.3	Pos	9	12.8382	Neg	13	28.52	15	5.28894	14	12.7443	13	40	1.1	0.05	9	9	13	14	13	12	9
	24	0.098	Neg	17	-5.69177	Neg	17	14.37	17	3.33416	15	37.2449	8	None	105.145	39.3081	26
	25	117	Pos	3	74.5909	Pos	2	335.5	3	45.685	3	0.0250663	25	80	0.456667	0.0981495	2	3	2	3	3	2	2
	26	0.076	Neg	30	-13.8162	Neg	22	0.005128	30	7.54271e-06	30	47.0126	5	None	130.807	93.0205	28
	27	0.077	Neg	29	-13.0393	Neg	21	12.11	19	2.51517	16	36.5305	9	None	71.74	76.2355	19
	28	94.4	Pos	5	31.5004	Pos	10	59.74	12	7.92874	13	3.5239	3	40	0.49	0.0282843	6	5	10	11	12	8	6
	29	20.6	Pos	12	45.4488	Pos	7	76.37	7	34.6375	5	0.164897	7	80	0.84	0.101489	3	12	7	7	5	5	4
	30	9.27	Pos	14	31.6712	Pos	9	71.77	8	11.0441	11	4.01453	4	80	0.84	0.0565685	4	14	9	8	10	9	3

## Sheet: Sheet1
NP Designation	NP Rank	SVN % Neutralisation	ND50 (293T/17)	ND90 (293T/17)	Maximum Reponse (% Luciferase) (293T/17)	Hela Rank	SVN rank	ND50 rank	ND90 rank	Max Res Rank					Samp	dilution	% luci	SD	Rank							NP Rank	Hela Rank	SVN rank	ND50 rank	ND90 rank	Max Res Rank
Pos	10	72.2299	414.3	133.409	5.45658	1	3	1	1	10					1	None	85.8033	69.4118	23						1
Pos	15	-19.238	25.91	1.83384	30.4535	15	15	15	14	15					2	None	80.8267	27.7371	22						2
Pos	1	50.3003	132	30.7459	0.553005	11	5	5	7	6					3	None	74.2733	42.8298	21						3
Pos	8	30.8281	32.45	14.9697	16.199	12	11	13	9	13					4	160	3.61333	5.01176	1						4	10	1	3	1	1	10
Pos	7	52.7302	215.3	22.2097	0.0299356	8	4	4	8	3					5	10	0.92	0.26	16						5	15	15	15	15	14	15
Pos	6	45.0631	63.45	32.9616	1.26334	14	8	10	6	7					6	None	177.095	209.438	30						6
Pos	4	49.7851	123.1	37.9683	0.043845	7	6	6	4	4					7	None	105.145	39.3081	25						7
Pos	11	21.037	65.18	9.34111	9.2513	13	12	9	11	11					8	None	146.26	97.6078	29						8
Pos	2	75.0758	362.7	47.9591	0.0234249	5	1	2	2	1					9	20	0.526667	0.0152753	12						9
Pos	13	4.76059	58.48	1.30724	20.5957	10	14	12	15	14					10	20	0.496667	0.0550757	11						10	1	11	5	5	7	6
Pos	9	12.8382	28.52	5.28894	12.7443	9	13	14	13	12					11	20	0.53	0.176918	13						11	8	12	11	13	9	13
Pos	3	74.5909	335.5	45.685	0.0250663	2	2	3	3	2					12	None	113.48	61.8913	27						12
Pos	5	31.5004	59.74	7.92874	3.5239	6	10	11	12	8					13	40	0.826667	0.0378594	8						13	7	8	4	4	8	3
Pos	12	45.4488	76.37	34.6375	0.164897	4	7	7	5	5					14	20	0.84	0.115326	15						14	6	14	8	10	6	7
Pos	14	31.6712	71.77	11.0441	4.01453	3	9	8	10	9					15	40	0.793333	0.0602771	7						15	4	7	6	6	4	4
															16	20	0.746667	0.119304	14						16	11	13	12	9	11	11
															17	None	103.923	74.2811	24						17
															18	None	73.72	126.457	20						18
															19	None	39.3867	22.2716	18						19
															20	None	38.2567	36.0741	17						20
															21	80	1.38667	0.276827	5						21	2	5	1	2	2	1
															22	40	2.20667	1.87367	10						22	13	10	14	12	15	14
															23	40	1.1	0.05	9						23	9	9	13	14	13	12
															24	None	105.145	39.3081	26						24
															25	80	0.456667	0.0981495	2						25	3	2	2	3	3	2
															26	None	130.807	93.0205	28						26
															27	None	71.74	76.2355	19						27
															28	40	0.49	0.0282843	6						28	5	6	10	11	12	8
															29	80	0.84	0.101489	3						29	12	4	7	7	5	5
															30	80	0.84	0.0565685	4						30	14	3	9	8	10	9
															NP Rank	Hela Rank	SVN rank	ND50 rank	ND90 rank	Max Res Rank
															10	1	3	1	1	10
															15	15	15	15	14	15
															1	11	5	5	7	6
															8	12	11	13	9	13
															7	8	4	4	8	3
															6	14	8	10	6	7
															4	7	6	6	4	4
															11	13	12	9	11	11
															2	5	1	2	2	1
															13	10	14	12	15	14
															9	9	13	14	13	12
															3	2	2	3	3	2
															5	6	10	11	12	8
															12	4	7	7	5	5
															14	3	9	8	10	9
